# Supplementary material for: Magnesium-Free Immobilization of DNA Origami Nanostructures at Mica Surfaces for Atomic Force Microscopy
Source: Molecules. 2021 Aug 7;26(16):4798. doi: 10.3390/molecules26164798 (PMC8399889; doi:10.3390/molecules26164798)
Supplement: Supplementary file 1 [file molecules-26-04798-s001.zip]

Archive with 1 entries (1 files):
- molecules-1318198-supplementary.pdf
